# Supplementary material for: Construction of a Bis(benzene sulfonyl)imide-Based Single-ion Polymer Artificial Layer for a Steady Lithium Metal Anode
Source: Polymers (Basel). 2023 Aug 21;15(16):3490. doi: 10.3390/polym15163490 (PMC10458740; doi:10.3390/polym15163490)
Supplement: Supplementary file 1 [file polymers-15-03490-s001.zip]

Archive with 1 entries (1 files):
- polymers-2464425-supplementary.pdf
